# Supplementary material for: Online Health Information-Seeking Behaviours and eHealth Literacy among First-Generation Chinese Immigrants
Source: Int J Environ Res Public Health. 2023 Feb 16;20(4):3474. doi: 10.3390/ijerph20043474 (PMC9965195; doi:10.3390/ijerph20043474)
Supplement: Supplementary file 1 [file ijerph-20-03474-s001.zip]

Archive with 1 entries (1 files):
- ijerph-2088357-supplementary.pdf
